# Supplementary material for: Analysis of archaic human haplotypes suggests that 5hmC acts as an epigenetic guide for NCO recombination
Source: BMC Biol. 2022 Aug 4;20:173. doi: 10.1186/s12915-022-01353-9 (PMC9354366; doi:10.1186/s12915-022-01353-9)
Supplement: Supplementary file 2 — Additional file 2: Table S1. Summary of data sources. [file 12915_2022_1353_MOESM2_ESM.xlsx]

## Sheet: Sheet1
	Name	Description	Publication	PMID	URL
	1000 Genome Project	VCF files with hg19 as the reference were downloaded from the website.	The 1000 Genomes Project Consortium 2012	23128226	http://www.internationalgenome.org/home
	NIH Roadmap Epigenome	Chromatin state, DNase, histone and methylation data was downloaded from the website.	Kundaje et al 2015	25693563	http://egg2.wustl.edu/roadmap/web_portal/
	GWAVA	BED file containing GWAVA scores were downloaded from the website.	Ritchie et al 2014	24487584	https://www.sanger.ac.uk/sanger/StatGen_Gwava
	fitCons	Integrated fitCons scores were downloaded from the website.	Gulko et al 2015	25599402	http://compgen.cshl.edu/fitCons/
	ENCODE	narrowPeak BED files for histone and TF were downloaded from the website.	Sloan et al 2016	26527727	https://www.encodeproject.org/
	ENCODE	DNase data in the form of BED files were downloaded from the UCSC mirror.	Sloan et al 2016	26527727	https://genome.ucsc.edu/encode/
	UCSC	CpG island data was obtained from the track cpgIslandExt for hg19.	Karolchik et al 2014	24270787	https://genome.ucsc.edu
	Recombination hotspot	Data obtained from supplementary data file S1.	Pratto et al 2014	25395542	https://www.ncbi.nlm.nih.gov/pubmed/25395542
	5-hmC marks	Data was obtained from supplementary table S1.	Szulwach et al 2011	21731508	https://www.ncbi.nlm.nih.gov/pubmed/21731508
