# Supplementary material for: Analysis of archaic human haplotypes suggests that 5hmC acts as an epigenetic guide for NCO recombination
Source: BMC Biol. 2022 Aug 4;20:173. doi: 10.1186/s12915-022-01353-9 (PMC9354366; doi:10.1186/s12915-022-01353-9)
Supplement: Supplementary file 3 — Additional file 3: Table S2. Details of the Mann-Whitney test statistics on the impact of epigenetic marks on the NCO recombination rate in genomic subregions (Fig. 3A). A description of all the columns in the table is provided in the worksheet "Description" of the ‘supplemental Table 2.xlsx’ file. [file 12915_2022_1353_MOESM3_ESM.xlsx]

## Sheet: figure 3a
parameter	region	pvalue	n	w	n1	n2	mean1	mean2	sd1	sd2	iqr1	iqr2	first quartile1	first quartile2	third quartile1	third quartile2	min1	min2	max1	max2	pvalue_adj	Ave. NCO-rate increase
bivalent	intergenic	0	1025059	12695891155	994898	30161	0.105156	0.192938	0.234697	0.302815	8.77609e-12	0.363261	0	0	8.77609e-12	0.363261	-1.25402e-11	-1.25402e-11	0.9999	0.990638	0	0.0755436
	upstream	1.39565e-62	75418	3.81888e+08	61930	13488	0.127384	0.174933	0.254938	0.290735	0.0648207	0.28122	0	0	0.0648207	0.28122	-1.25402e-11	-1.18998e-11	0.98147	0.984543	5.08018e-62
	5_prime_UTR	4.78444e-06	5371	2697986	3859	1512	0.126848	0.15957	0.255484	0.272914	0.0618214	0.220016	0	0	0.0618214	0.220016	-1.13798e-11	-9.82014e-12	0.979592	0.959799	6.80288e-06
	intronic	0	705396	9606780430	672836	32560	0.120634	0.188354	0.250227	0.301157	1.97908e-10	0.336416	0	0	1.97908e-10	0.336416	-1.25402e-11	-1.18998e-11	0.999989	0.992862	0
	exonic	1.658e-11	9676	4.86744e+06	8370	1306	0.131674	0.182846	0.259066	0.293312	0.0843019	0.313718	0	0	0.0843019	0.313718	-1.25402e-11	-9.86011e-12	0.980225	0.975722	3.07915e-11
	3_prime_UTR	2.23402e-08	12380	4456132	11513	867	0.136739	0.193072	0.264262	0.30005	0.107848	0.379659	0	0	0.107848	0.379659	-1.13798e-11	-1.006e-11	0.974217	0.956319	3.5666e-08
	downstream	2.33491e-60	64100	100019008	60206	3894	0.132378	0.213885	0.260197	0.311022	0.0875328	0.445389	0	0	0.0875328	0.445389	-1.25402e-11	-1.08602e-11	0.991091	0.991002	8.17219e-60
H3k27me3	intergenic	0	1025059	89067022391	759261	265798	0.0905686	0.156787	0.217881	0.280318	3.84803e-12	0.199446	0	0	3.84803e-12	0.199446	-1.25402e-11	-1.25402e-11	0.999353	0.9999	0	0.0656205
	upstream	2.89833e-123	75418	6.37802e+08	41591	33827	0.112581	0.164544	0.241172	0.283602	1.93727e-10	0.243186	0	0	1.93727e-10	0.243186	-1.25402e-11	-1.18998e-11	0.98147	0.984543	1.46527e-122
	5_prime_UTR	9.08042e-10	5371	3.27272e+06	2568	2803	0.112721	0.157441	0.241419	0.275862	1.96547e-10	0.213408	0	0	1.96547e-10	0.213408	-1.006e-11	-1.13798e-11	0.979592	0.974074	1.65264e-09
	intronic	0	705396	4.31327e+10	517652	187744	0.106355	0.171748	0.235651	0.290914	1.24361e-11	0.272939	0	0	1.24361e-11	0.272939	-1.25402e-11	-1.25402e-11	0.9999	0.999989	0
	exonic	7.20446e-22	9676	10297334	5413	4263	0.113391	0.170566	0.242316	0.287118	1.95734e-10	0.269494	0	0	1.95734e-10	0.269494	-1.12799e-11	-1.25402e-11	0.969375	0.980225	1.72528e-21
	3_prime_UTR	5.62204e-25	12380	15037678	8338	4042	0.12008	0.183186	0.248205	0.298478	0.0422353	0.319246	0	0	0.0422353	0.319246	-1.13798e-11	-1.006e-11	0.974217	0.972339	1.50472e-24
	downstream	5.0039e-123	64100	4.13245e+08	42167	21933	0.116372	0.177621	0.244758	0.294082	1.9746e-10	0.299369	0	0	1.9746e-10	0.299369	-1.25402e-11	-1.18998e-11	0.991091	0.991002	2.39661e-122
H3k9ac	intergenic	0	1025059	25947263564	963832	61227	0.103766	0.170278	0.233248	0.288649	7.9361e-12	0.265571	0	0	7.9361e-12	0.265571	-1.25402e-11	-1.25402e-11	0.9999	0.992334	0	0.0515139
	upstream	7.7849e-24	75418	611816284	49751	25667	0.128512	0.150184	0.256137	0.27338	0.0706032	0.174087	0	0	0.0706032	0.174087	-1.25402e-11	-1.15001e-11	0.98147	0.984543	1.96785e-23
	5_prime_UTR	0.00141263	5371	3.37643e+06	3034	2337	0.126532	0.148429	0.25475	0.268221	0.0614893	0.166143	0	0	0.0614893	0.166143	-1.13798e-11	-1.006e-11	0.974074	0.979592	0.00183642
	intronic	0	705396	2.45313e+10	619882	85514	0.118813	0.159615	0.248555	0.282049	1.97158e-10	0.212344	0	0	1.97158e-10	0.212344	-1.25402e-11	-1.20801e-11	0.999989	0.9999	0
	exonic	1.02098e-09	9676	7683612	7426	2250	0.130265	0.166027	0.258743	0.28103	0.0710609	0.249906	0	0	0.0710609	0.249906	-1.25402e-11	-9.86011e-12	0.980225	0.975722	1.82174e-09
	3_prime_UTR	2.08258e-09	12380	1.08011e+07	10058	2322	0.133689	0.170984	0.261453	0.289381	0.0890576	0.265042	0	0	0.0890576	0.265042	-1.13798e-11	-1.006e-11	0.974217	0.970951	3.64451e-09
	downstream	7.44753e-39	64100	251466988	54017	10083	0.130447	0.174201	0.25874	0.289414	0.0798217	0.289592	0	0	0.0798217	0.289592	-1.25402e-11	-1.18998e-11	0.991091	0.985744	2.25908e-38
H3k4me1	intergenic	0	1025059	6.74768e+10	848970	176089	0.0985678	0.151957	0.227574	0.275953	5.60996e-12	0.177274	0	0	5.60996e-12	0.177274	-1.25402e-11	-1.25402e-11	0.9999	0.991962	0	0.0462271
	upstream	7.00335e-40	75418	6.73993e+08	37393	38025	0.121634	0.149905	0.250166	0.273047	0.0446342	0.177116	0	0	0.0446342	0.177116	-1.25402e-11	-1.15001e-11	0.980643	0.984543	2.1976e-39
	5_prime_UTR	2.46624e-07	5371	3292102	2402	2969	0.113111	0.154626	0.240795	0.274734	1.96446e-10	0.198549	0	0	1.96446e-10	0.198549	-1e-11	-1.13798e-11	0.943136	0.979592	3.80386e-07
	intronic	0	705396	4.90006e+10	493195	212201	0.113093	0.148551	0.242768	0.274337	6.48861e-11	0.158194	0	0	6.48861e-11	0.158194	-1.25402e-11	-1.20801e-11	0.999989	0.9999	0
	exonic	9.66221e-25	9676	1.02923e+07	5239	4437	0.111803	0.170199	0.239845	0.287791	1.95118e-10	0.264742	0	0	1.95118e-10	0.264742	-1.25402e-11	-1.06199e-11	0.969375	0.980225	2.51218e-24
	3_prime_UTR	1.55477e-12	12380	17472595	7055	5325	0.125139	0.161279	0.25487	0.281631	0.0494626	0.224835	0	0	0.0494626	0.224835	-1.13798e-11	-1.006e-11	0.974217	0.972339	3.01029e-12
	downstream	4.29967e-68	64100	430067926	41747	22353	0.121425	0.167032	0.249973	0.286764	0.0463854	0.247881	0	0	0.0463854	0.247881	-1.25402e-11	-1.18998e-11	0.991091	0.985744	1.70118e-67
H3k4me3	intergenic	0	1025059	26857865416	962458	62601	0.104114	0.163475	0.233671	0.283564	8.09797e-12	0.234755	0	0	8.09797e-12	0.234755	-1.25402e-11	-1.25402e-11	0.9999	0.990638	0	0.0448157
	upstream	5.38386e-17	75418	622500979	49214	26204	0.130064	0.146826	0.257428	0.270969	0.0791815	0.158863	0	0	0.0791815	0.158863	-1.25402e-11	-1.18998e-11	0.98147	0.984543	1.13938e-16
	5_prime_UTR	5.2286e-05	5371	3378791	2839	2532	0.123302	0.150365	0.253195	0.268604	0.04275	0.187555	0	0	0.04275	0.187555	-1.13798e-11	-1.006e-11	0.974074	0.979592	7.20914e-05
	intronic	7.63863e-202	705396	24200872116	622702	82694	0.119987	0.152171	0.249695	0.276552	1.977e-10	0.177781	0	0	1.977e-10	0.177781	-1.25402e-11	-1.20801e-11	0.999989	0.9999	4.6341e-201
	exonic	3.28362e-07	9676	8026714	7331	2345	0.130627	0.163445	0.258543	0.280962	0.0720544	0.235172	0	0	0.0720544	0.235172	-1.25402e-11	-9.94005e-12	0.980225	0.975722	4.98016e-07
	3_prime_UTR	1.55828e-08	12380	9.43411e+06	10421	1959	0.134899	0.171459	0.263067	0.286883	0.0940295	0.287417	0	0	0.0940295	0.287417	-1.13798e-11	-1.006e-11	0.974217	0.957612	2.5322e-08
	downstream	1.11185e-37	64100	225053995	55249	8851	0.131094	0.176252	0.259283	0.290561	0.0825149	0.301261	0	0	0.0825149	0.301261	-1.25402e-11	-1.08602e-11	0.991091	0.991002	3.16182e-37
H3k4me2	intergenic	0	1025059	46792337504	912265	112794	0.102306	0.151685	0.231724	0.275531	7.18603e-12	0.177731	0	0	7.18603e-12	0.177731	-1.25402e-11	-1.25402e-11	0.9999	0.991962	0	0.0390826
	upstream	1.3677e-18	75418	665470517	44234	31184	0.128852	0.145868	0.256856	0.269598	0.069167	0.157573	0	0	0.069167	0.157573	-1.25402e-11	-1.15001e-11	0.98147	0.984543	3.03563e-18
	5_prime_UTR	3.08052e-06	5371	3356568	2720	2651	0.119725	0.15282	0.249996	0.270655	1.97804e-10	0.194086	0	0	1.97804e-10	0.194086	-1e-11	-1.13798e-11	0.974074	0.979592	4.52141e-06
	intronic	5.67741e-208	705396	3.60155e+10	573051	132345	0.118771	0.145358	0.248577	0.271268	1.97078e-10	0.144638	0	0	1.97078e-10	0.144638	-1.25402e-11	-1.25402e-11	0.999989	0.9999	3.69032e-207
	exonic	1.34313e-05	9676	8.68405e+06	7082	2594	0.131399	0.158189	0.259194	0.277615	0.0805193	0.21535	0	0	0.0805193	0.21535	-1.12799e-11	-1.25402e-11	0.980225	0.975722	1.88038e-05
	3_prime_UTR	7.51941e-07	12380	1.27251e+07	9553	2827	0.134017	0.163213	0.262187	0.282777	0.090116	0.238595	0	0	0.090116	0.238595	-1.13798e-11	-1.006e-11	0.974217	0.961773	1.12175e-06
	downstream	7.14326e-38	64100	309143329	51115	12985	0.129102	0.169718	0.257164	0.288342	0.0750792	0.258869	0	0	0.0750792	0.258869	-1.25402e-11	-1.13798e-11	0.991091	0.991002	2.09689e-37
H3k27ac	intergenic	0	1025059	4.61559e+10	915352	109707	0.102978	0.147461	0.232423	0.27258	7.54397e-12	0.155955	0	0	7.54397e-12	0.155955	-1.25402e-11	-1.25402e-11	0.9999	0.992334	0	0.0347205
	upstream	3.91049e-09	75418	6.42605e+08	47960	27458	0.131823	0.142988	0.259075	0.267783	0.0860897	0.140258	0	0	0.0860897	0.140258	-1.25402e-11	-1.15001e-11	0.984543	0.98147	6.71423e-09
	5_prime_UTR	0.00183994	5371	3371329	3060	2311	0.12709	0.147937	0.254433	0.268816	0.0752425	0.165819	0	0	0.0752425	0.165819	-1.13798e-11	-1.006e-11	0.974074	0.979592	0.00232548
	intronic	5.36992e-171	705396	39511555547	557078	148318	0.118711	0.14272	0.248312	0.269941	1.97208e-10	0.128487	0	0	1.97208e-10	0.128487	-1.25402e-11	-1.25402e-11	0.999989	0.9999	3.05414e-170
	exonic	0.194181	9676	9002337	7097	2579	0.136117	0.14536	0.263452	0.267335	0.103822	0.157259	0	0	0.103822	0.157259	-1.25402e-11	-1.12599e-11	0.980225	0.975722	0.212897
	3_prime_UTR	0.00505784	12380	14562998	9064	3316	0.137302	0.149928	0.26513	0.272965	0.105682	0.172546	0	0	0.105682	0.172546	-1.13798e-11	-1.006e-11	0.974217	0.965706	0.00599368
	downstream	3.49693e-22	64100	3.3686e+08	49886	14214	0.130979	0.159619	0.25916	0.280388	0.0821513	0.220517	0	0	0.0821513	0.220517	-1.25402e-11	-1.18998e-11	0.991091	0.985744	8.60055e-22
H3k36me3	intergenic	8.99229e-08	1025059	4563019691	1015804	9255	0.107616	0.121233	0.237311	0.251369	1.1448e-11	1.97908e-10	0	0	1.1448e-11	1.97908e-10	-1.25402e-11	-1.10401e-11	0.9999	0.991962	1.41086e-07	0.01094
	upstream	0.00472615	75418	340476968	65129	10289	0.137276	0.127105	0.263418	0.255183	0.113354	0.0557164	0	0	0.113354	0.0557164	-1.25402e-11	-1.13798e-11	0.984543	0.98147	0.00573439
	5_prime_UTR	0.404873	5371	1598085	4704	667	0.137586	0.125298	0.262269	0.25095	0.117299	0.050924	0	0	0.117299	0.050924	-1.13798e-11	-8.80007e-12	0.979592	0.946719	0.428412
	intronic	0.47526	705396	4.9238e+10	513381	192015	0.123255	0.125109	0.252313	0.255561	0.0466751	0.04491	0	0	0.0466751	0.04491	-1.25402e-11	-1.25402e-11	0.999989	0.9999	0.497111
	exonic	0.132503	9676	1.18718e+07	4607	5069	0.144232	0.133445	0.268298	0.26094	0.149338	0.0877801	0	0	0.149338	0.0877801	-1.25402e-11	-1.12799e-11	0.980225	0.973787	0.148862
	3_prime_UTR	0.000113037	12380	18930480	4824	7556	0.154032	0.132162	0.277553	0.260201	0.187033	0.0839576	0	0	0.187033	0.0839576	-1.13798e-11	-1.12599e-11	0.972339	0.974217	0.00015127
	downstream	0.00206495	64100	4.14191e+08	46572	17528	0.140012	0.130202	0.266579	0.257943	0.122782	0.0808232	0	0	0.122782	0.0808232	-1.18998e-11	-1.25402e-11	0.991002	0.991091	0.00257411
H3k79me2	intergenic	6.96635e-19	1025059	5144553427	1014434	10625	0.107457	0.134694	0.237118	0.265391	1.12199e-11	0.0825149	0	0	1.12199e-11	0.0825149	-1.25402e-11	-1.13798e-11	0.9999	0.991962	1.58485e-18	0.00910101
	upstream	1.78267e-15	75418	474716654	60252	15166	0.140254	0.118543	0.265723	0.247651	0.128232	0.0406405	0	0	0.128232	0.0406405	-1.25402e-11	-1.15001e-11	0.98147	0.984543	3.68688e-15
	5_prime_UTR	0.948026	5371	2.88823e+06	3881	1490	0.137224	0.133028	0.262475	0.256808	0.109638	0.115055	0	0	0.109638	0.115055	-1.13798e-11	-9.82014e-12	0.974074	0.979592	0.948026
	intronic	0.031804	705396	3.58537e+10	582799	122597	0.123837	0.123392	0.253121	0.253588	0.0472373	0.0418602	0	0	0.0472373	0.0418602	-1.25402e-11	-1.20801e-11	0.999989	0.9999	0.0371047
	exonic	0.306049	9676	6921299	7897	1779	0.137736	0.142331	0.264764	0.263424	0.109336	0.149768	0	0	0.109336	0.149768	-1.25402e-11	-9.86011e-12	0.980225	0.964458	0.331553
	3_prime_UTR	0.709525	12380	6512019	11211	1169	0.140699	0.140537	0.267291	0.267483	0.124497	0.132066	0	0	0.124497	0.132066	-1.13798e-11	-1.006e-11	0.974217	0.965706	0.717409
	downstream	0.639054	64100	140225620	59357	4743	0.137138	0.139733	0.264046	0.267212	0.110065	0.114625	0	0	0.110065	0.114625	-1.25402e-11	-1.09601e-11	0.991091	0.985744	0.653415
H3k9me3	intergenic	3.49014e-164	1025059	65563118706	882268	142791	0.110458	0.0909391	0.239788	0.221679	2.551e-11	3.37197e-12	0	0	2.551e-11	3.37197e-12	-1.25402e-11	-1.25402e-11	0.9999	0.987924	1.86825e-163	-0.0231005
	upstream	7.60865e-09	75418	231038437	68981	6437	0.13769	0.116573	0.263564	0.247941	0.116846	1.94012e-10	0	0	0.116846	1.94012e-10	-1.25402e-11	-1.06199e-11	0.984543	0.98147	1.2822e-08
	5_prime_UTR	0.0718668	5371	1.30251e+06	4858	513	0.137889	0.118733	0.262796	0.24175	0.116993	1.977e-10	0	0	0.116993	1.977e-10	-1.13798e-11	-9.09983e-12	0.979592	0.944993	0.0817485
	intronic	4.41618e-115	705396	2.34877e+10	634815	70581	0.126068	0.102994	0.255088	0.234542	0.0550199	6.388e-12	0	0	0.0550199	6.388e-12	-1.25402e-11	-1.20801e-11	0.999989	0.981161	1.91368e-114
	exonic	0.00268885	9676	4192030	8772	904	0.142305	0.102446	0.267535	0.230148	0.134386	1.01979e-10	0	0	0.134386	1.01979e-10	-1.12799e-11	-1.25402e-11	0.980225	0.949011	0.00330655
	3_prime_UTR	9.12323e-05	12380	5414661	11504	876	0.143482	0.103942	0.269513	0.23334	0.138392	7.64244e-12	0	0	0.138392	7.64244e-12	-1.13798e-11	-9.80016e-12	0.974217	0.969121	0.000123913
	downstream	2.05528e-20	64100	2.03219e+08	57458	6642	0.14105	0.105149	0.267113	0.235952	0.130148	1.04125e-11	0	0	0.130148	1.04125e-11	-1.25402e-11	-1.13598e-11	0.991091	0.991002	4.79565e-20
5mC	intergenic	3.2406e-117	910008	39890460580	93849	816159	0.128876	0.104958	0.258093	0.234386	0.0651244	8.61e-12	0	0	0.0651244	8.61e-12	-1.25402e-11	-1.25402e-11	0.9999	0.999353	1.47447e-116	-0.0214825
	upstream	1.00583e-11	51514	311748653	17979	33535	0.152839	0.137593	0.274907	0.26449	0.193887	0.111898	0	0	0.193887	0.111898	-1.18998e-11	-1.13798e-11	0.984543	0.98147	1.90688e-11
	5_prime_UTR	0.347214	4492	2434777	1746	2746	0.145298	0.1335	0.26766	0.260877	0.16128	0.0864775	0	0	0.16128	0.0864775	-1.006e-11	-1.13798e-11	0.979592	0.959799	0.371724
	intronic	1.89092e-29	594916	1.91788e+10	71568	523348	0.138524	0.124616	0.266156	0.253817	0.109377	0.0494613	0	0	0.109377	0.0494613	-1.25402e-11	-1.25402e-11	0.999989	0.999003	5.21436e-29
	exonic	0.00507158	8172	5.68537e+06	1681	6491	0.160332	0.140975	0.280092	0.266228	0.212344	0.127153	0	0	0.212344	0.127153	-9.86011e-12	-1.25402e-11	0.975722	0.980225	0.00599368
	3_prime_UTR	0.598245	9997	7401425	1825	8172	0.138757	0.14675	0.264089	0.272617	0.12244	0.149786	0	0	0.12244	0.149786	-9.3201e-12	-1.13798e-11	0.969121	0.974217	0.61864
	downstream	0.0683524	53104	2.17803e+08	9995	43109	0.14552	0.138993	0.271859	0.265507	0.144762	0.119057	0	0	0.144762	0.119057	-1.25402e-11	-1.18998e-11	0.985744	0.991091	0.0787351
Dnase I	intergenic	1.07942e-113	1025059	5.83577e+09	1012170	12889	0.107039	0.162755	0.236717	0.283607	1.0818e-11	0.229286	0	0	1.0818e-11	0.229286	-1.25402e-11	-1.006e-11	0.9999	0.987728	4.46487e-113	0.0497003
	upstream	4.26252e-15	75418	1.88313e+08	69679	5739	0.133772	0.161579	0.260694	0.280209	0.0958028	0.228364	0	0	0.0958028	0.228364	-1.25402e-11	-1.15001e-11	0.984543	0.972604	8.61975e-15
	5_prime_UTR	0.173563	5371	2600338	4059	1312	0.135268	0.138508	0.261252	0.259886	0.0970769	0.14094	0	0	0.0970769	0.14094	-1.13798e-11	-1.006e-11	0.979592	0.946342	0.192612
	intronic	3.52802e-64	705396	3.80121e+09	693434	11962	0.122988	0.168469	0.252503	0.287365	0.0440386	0.25462	0	0	0.0440386	0.25462	-1.25402e-11	-1.13798e-11	0.999989	0.98441	1.33771e-63
	exonic	0.000175312	9676	2833201	8990	686	0.135828	0.174657	0.262398	0.288567	0.104078	0.277693	0	0	0.104078	0.277693	-1.25402e-11	-9.86011e-12	0.980225	0.975722	0.000231208
	3_prime_UTR	0.00143339	12380	2.02959e+06	12008	372	0.139196	0.188714	0.2663	0.294094	0.118789	0.339541	0	0	0.118789	0.339541	-1.13798e-11	-7.33991e-12	0.974217	0.946837	0.00183717
	downstream	1.13184e-08	64100	57186695	62119	1981	0.135994	0.179217	0.263248	0.291783	0.102467	0.316449	0	0	0.102467	0.316449	-1.25402e-11	-9.86011e-12	0.991091	0.985744	1.87269e-08
5hmC	intergenic	0	1025059	5002559510	1012580	12479	0.10636	0.219632	0.236008	0.314492	9.8701e-12	0.465671	0	0	9.8701e-12	0.465671	-1.25402e-11	-1.25402e-11	0.9999	0.981188	0	0.102254
	upstream	1.03047e-47	75418	92579974	72424	2994	0.132767	0.211392	0.259724	0.309585	0.0920633	0.433719	0	0	0.0920633	0.433719	-1.25402e-11	-8.72014e-12	0.984543	0.970868	3.47305e-47
	5_prime_UTR	4.36201e-06	5371	735966	5031	340	0.132554	0.187929	0.258614	0.288099	0.0922584	0.312766	0	0	0.0922584	0.312766	-1.13798e-11	-5.23981e-12	0.979592	0.930411	6.30068e-06
	intronic	0	705396	4309492595	690422	14974	0.121824	0.212991	0.251433	0.311688	0.0412842	0.436084	0	0	0.0412842	0.436084	-1.25402e-11	-1.18998e-11	0.999989	0.992862	0
	exonic	2.53727e-18	9676	3.24657e+06	8788	888	0.131134	0.212282	0.258642	0.307357	0.0838998	0.458706	0	0	0.0838998	0.458706	-1.25402e-11	-1.06199e-11	0.980225	0.954527	5.49743e-18
	3_prime_UTR	1.68307e-14	12380	2829862	11797	583	0.135999	0.235484	0.263374	0.322999	0.104163	0.499264	0	0	0.104163	0.499264	-1.13798e-11	-9.1398e-12	0.974217	0.96612	3.32956e-14
	downstream	1.62875e-43	64100	53071111	62044	2056	0.13411	0.234492	0.261463	0.323769	0.0947377	0.492632	0	0	0.0947377	0.492632	-1.25402e-11	-8.66018e-12	0.991091	0.967902	5.29344e-43

## Sheet: Description
Column	Description
parameter	The name of the epigenetics region
region	The name of the genomic region
pvalue	The P value of the Mann-Whitney U test
n	The number of SNPs considered
w	The test statistics
n1	The number of SNPs in the genomic region which does not overlap with the epigenetics region
n2	The number of SNPs in the genomic region which does overlap with the epigenetics region
mean1	The mean of the NCO-rate of SNPs in the genomic region which does not overlap with the epigenetics region
mean2	The mean of the NCO-rate of SNPs in the genomic region which does overlap with the epigenetics region
sd1	The standard deviation of the NCO-rate of SNPs in the genomic region which does not overlap with the epigenetics region
sd2	The standard deviation of the NCO-rate of SNPs in the genomic region which does overlap with the epigenetics region
iqr1	The inter-quartile range of the NCO-rate of SNPs in the genomic region which does not overlap with the epigenetics region
iqr2	The inter-quartile range of the NCO-rate of SNPs in the genomic region which does overlap with the epigenetics region
first quartile1	The first quartile of the NCO-rate of SNPs in the genomic region which does not overlap with the epigenetics region
first quartile2	The first quartile of the NCO-rate of SNPs in the genomic region which does overlap with the epigenetics region
third quartile1	The third quartile of the NCO-rate of SNPs in the genomic region which does not overlap with the epigenetics region
third quartile2	The third quartile of the NCO-rate of SNPs in the genomic region which does overlap with the epigenetics region
min1	The minimum of the NCO-rate of SNPs in the genomic region which does not overlap with the epigenetics region
min2	The minimum of the NCO-rate of SNPs in the genomic region which does overlap with the epigenetics region
max1	The maximum of the NCO-rate of SNPs in the genomic region which does not overlap with the epigenetics region
max2	The maximum of the NCO-rate of SNPs in the genomic region which does overlap with the epigenetics region
pvalue_adj	The multiple testing corrected P value (method of Benjamini and Hochberg)
Ave. NCO-rate increase	The delta of the NCO-rate between the epigenetic region overlapping and non-overlapping SNPs
